# Supplementary material for: Elevated hsa_circRNA_101015, hsa_circRNA_101211, and hsa_circRNA_103470 in the Human Blood: Novel Biomarkers to Early Diagnose Acute Pancreatitis
Source: Biomed Res Int. 2020 Feb 18;2020:2419163. doi: 10.1155/2020/2419163 (PMC7049409; doi:10.1155/2020/2419163)
Supplement: Supplementary Materials — Supplementary Table 1: the details of the ceRNA network. [file 2419163.f1.xlsx]

## Sheet: Sheet1
SeqName	GeneType	CeNames	CeSymbols	CeTypes	CommonMirnas
hsa_circRNA_101211	circRNA	NM_001201550	CFHR4	protein_coding	hsa-miR-361-5p,hsa-miR-383-5p
hsa_circRNA_101211	circRNA	NM_000249	MLH1	protein_coding	hsa-miR-361-5p,hsa-miR-383-5p
hsa_circRNA_103470	circRNA	NM_207163	LMOD2	protein_coding	hsa-miR-181a-2-3p,hsa-miR-103a-2-5p
hsa_circRNA_101211	circRNA	NM_173160	FXYD4	protein_coding	hsa-miR-660-3p,hsa-miR-383-5p
hsa_circRNA_101211	circRNA	NM_005645	TAF13	protein_coding	hsa-miR-361-5p,hsa-miR-383-5p
hsa_circRNA_101211	circRNA	NM_006332	IFI30	protein_coding	hsa-miR-764,hsa-miR-383-5p
hsa_circRNA_002532	circRNA	NM_032257	ZMYND12	protein_coding	hsa-miR-4668-5p,hsa-miR-6780b-5p,hsa-miR-4725-3p,hsa-miR-8087,hsa-miR-548t-5p,hsa-miR-4667-3p,hsa-miR-4291,hsa-miR-494-3p,hsa-miR-548x-5p,hsa-miR-548g-5p,hsa-miR-548aj-5p,hsa-miR-548az-5p,hsa-miR-6804-5p,hsa-miR-4271
hsa_circRNA_002532	circRNA	NM_016334	GPR89B	protein_coding	hsa-miR-5196-5p,hsa-miR-6780b-5p,hsa-miR-4716-3p,hsa-miR-3714,hsa-miR-4725-3p,hsa-miR-548t-5p,hsa-miR-6794-5p,hsa-miR-6787-3p,hsa-miR-548x-5p,hsa-miR-548g-5p,hsa-miR-548aj-5p,hsa-miR-548az-5p,hsa-miR-625-5p,hsa-miR-4469,hsa-miR-4271,hsa-miR-4747-5p,hsa-miR-1273e
hsa_circRNA_002532	circRNA	NM_153269	C20orf96	protein_coding	hsa-miR-6795-5p,hsa-miR-6887-5p,hsa-miR-5196-5p,hsa-miR-5584-5p,hsa-miR-6780b-5p,hsa-miR-548ao-5p,hsa-miR-3202,hsa-miR-7515,hsa-miR-6876-5p,hsa-miR-4725-3p,hsa-miR-3185,hsa-miR-625-5p,hsa-miR-6758-5p,hsa-miR-6856-5p,hsa-miR-4271,hsa-miR-4476
hsa_circRNA_002532	circRNA	ENST00000435655	AC139426.2	protein_coding	hsa-miR-4652-5p,hsa-miR-5584-5p,hsa-miR-6873-3p,hsa-miR-6780b-5p,hsa-miR-3199,hsa-miR-188-3p,hsa-miR-8052,hsa-miR-4725-3p,hsa-miR-4768-5p,hsa-miR-3915,hsa-miR-625-5p,hsa-miR-6758-5p,hsa-miR-4433b-5p,hsa-miR-6833-3p,hsa-miR-6856-5p,hsa-miR-4271,hsa-miR-4433a-5p
hsa_circRNA_002532	circRNA	NM_016383	LUZP4	protein_coding	hsa-miR-4419b,hsa-miR-3929,hsa-miR-5196-5p,hsa-miR-4478,hsa-miR-6780b-5p,hsa-miR-4716-3p,hsa-miR-3714,hsa-miR-6876-5p,hsa-miR-4725-3p,hsa-miR-6794-5p,hsa-miR-3915,hsa-miR-4433b-5p,hsa-miR-511-5p,hsa-miR-4271,hsa-miR-4747-5p,hsa-miR-4476
hsa_circRNA_002532	circRNA	UC009WJM.3	GPR89C	protein_coding	hsa-miR-5196-5p,hsa-miR-6780b-5p,hsa-miR-4716-3p,hsa-miR-3714,hsa-miR-4725-3p,hsa-miR-548t-5p,hsa-miR-6794-5p,hsa-miR-6787-3p,hsa-miR-548x-5p,hsa-miR-548g-5p,hsa-miR-548aj-5p,hsa-miR-548az-5p,hsa-miR-625-5p,hsa-miR-4469,hsa-miR-4271,hsa-miR-4747-5p,hsa-miR-1273e
hsa_circRNA_002532	circRNA	NM_005165	ALDOC	protein_coding	hsa-miR-5196-5p,hsa-miR-4668-5p,hsa-miR-6780b-5p,hsa-miR-3202,hsa-miR-7515,hsa-miR-4716-3p,hsa-miR-4725-3p,hsa-miR-6794-5p,hsa-miR-6749-3p,hsa-miR-548x-5p,hsa-miR-548g-5p,hsa-miR-548aj-5p,hsa-miR-605-3p,hsa-miR-6758-5p,hsa-miR-6815-3p,hsa-miR-6856-5p,hsa-miR-6126,hsa-miR-4278,hsa-miR-4271,hsa-miR-4747-5p
hsa_circRNA_002532	circRNA	NM_017567	NAGK	protein_coding	hsa-miR-6795-5p,hsa-miR-6887-5p,hsa-miR-4419b,hsa-miR-3929,hsa-miR-5196-5p,hsa-miR-4478,hsa-miR-6780b-5p,hsa-miR-3202,hsa-miR-4725-3p,hsa-miR-548x-5p,hsa-miR-548g-5p,hsa-miR-548aj-5p,hsa-miR-625-5p,hsa-miR-7109-5p,hsa-miR-4271,hsa-miR-4747-5p
hsa_circRNA_002532	circRNA	NM_002403	MFAP2	protein_coding	hsa-miR-6795-5p,hsa-miR-6887-5p,hsa-miR-4419b,hsa-miR-4652-5p,hsa-miR-3929,hsa-miR-4668-5p,hsa-miR-4478,hsa-miR-3199,hsa-miR-6835-3p,hsa-miR-188-3p,hsa-miR-8052,hsa-miR-4725-3p,hsa-miR-6758-5p,hsa-miR-7109-5p,hsa-miR-6856-5p,hsa-miR-4433a-5p
hsa_circRNA_002532	circRNA	NM_012113	CA14	protein_coding	hsa-miR-4419b,hsa-miR-3929,hsa-miR-5196-5p,hsa-miR-5584-5p,hsa-miR-4478,hsa-miR-6780b-5p,hsa-miR-7515,hsa-miR-8060,hsa-miR-4725-3p,hsa-miR-548t-5p,hsa-miR-548az-5p,hsa-miR-6875-3p,hsa-miR-6126,hsa-miR-4271,hsa-miR-4747-5p
hsa_circRNA_002532	circRNA	NM_002282	KRT83	protein_coding	hsa-miR-4419b,hsa-miR-3929,hsa-miR-5196-5p,hsa-miR-4478,hsa-miR-6780b-5p,hsa-miR-6511a-5p,hsa-miR-4716-3p,hsa-miR-4725-3p,hsa-miR-1910-3p,hsa-miR-6794-5p,hsa-miR-625-5p,hsa-miR-6758-5p,hsa-miR-103a-2-5p,hsa-miR-6856-5p,hsa-miR-4506,hsa-miR-6126,hsa-miR-4271,hsa-miR-4747-5p
hsa_circRNA_059665	circRNA	NM_004951	GPR183	protein_coding	hsa-miR-6829-3p,hsa-miR-6791-3p,hsa-miR-371b-3p,hsa-miR-620,hsa-miR-1281,hsa-miR-1270,hsa-miR-6079,hsa-miR-6774-5p,hsa-miR-635
hsa_circRNA_104156	circRNA	NM_002335	LRP5	protein_coding	hsa-miR-27b-3p,hsa-miR-27a-3p,hsa-miR-148a-5p
hsa_circRNA_059665	circRNA	NM_138493	CCDC167	protein_coding	hsa-miR-516b-5p,hsa-miR-3065-3p,hsa-miR-671-5p,hsa-miR-3189-3p,hsa-miR-4786-3p,hsa-miR-6774-5p,hsa-miR-635
hsa_circRNA_059665	circRNA	ENST00000344649	CTD-3088G3.8	protein_coding	hsa-miR-6829-3p,hsa-miR-6791-3p,hsa-miR-3652,hsa-miR-3663-5p,hsa-miR-504-3p,hsa-miR-6879-3p,hsa-miR-4430
hsa_circRNA_104156	circRNA	ENST00000289877	SLC45A1	protein_coding	hsa-miR-133a-3p,hsa-miR-133b
hsa_circRNA_101015	circRNA	NM_015089	CUL9	protein_coding	hsa-miR-330-5p,hsa-miR-326
hsa_circRNA_101015	circRNA	NM_025246	SLC35G2	protein_coding	hsa-miR-544a,hsa-miR-223-3p
hsa_circRNA_104156	circRNA	NM_002091	GRP	protein_coding	hsa-miR-27b-3p,hsa-miR-27a-3p
hsa_circRNA_101015	circRNA	NM_001142501	MON1A	protein_coding	hsa-miR-135b-5p,hsa-miR-135a-5p
hsa_circRNA_101015	circRNA	NM_007244	PRR4	protein_coding	hsa-miR-135b-5p,hsa-miR-135a-5p
hsa_circRNA_059665	circRNA	NM_014359	OPTC	protein_coding	hsa-miR-5193,hsa-miR-6829-3p,hsa-miR-6791-3p,hsa-miR-3652,hsa-miR-6879-3p,hsa-miR-103a-2-5p,hsa-miR-3189-3p,hsa-miR-4430,hsa-miR-6774-5p,hsa-miR-635
hsa_circRNA_059665	circRNA	NM_213602	SIGLEC15	protein_coding	hsa-miR-6829-3p,hsa-miR-6791-3p,hsa-miR-494-5p,hsa-miR-6750-5p,hsa-miR-6822-5p,hsa-miR-323b-5p,hsa-miR-410-5p
hsa_circRNA_104156	circRNA	NM_021221	LY6G5B	protein_coding	hsa-miR-27b-3p,hsa-miR-27a-3p,hsa-miR-128-3p,hsa-miR-216a-3p
hsa_circRNA_059665	circRNA	NM_014474	SMPDL3B	protein_coding	hsa-miR-494-5p,hsa-miR-3652,hsa-miR-504-3p,hsa-miR-6879-3p,hsa-miR-4430,hsa-miR-323b-5p,hsa-miR-410-5p
hsa_circRNA_101015	circRNA	NM_153606	FAM71A	protein_coding	hsa-miR-330-5p,hsa-miR-326
hsa_circRNA_101015	circRNA	UC010QCR.1	AK297683	protein_coding	hsa-miR-543,hsa-miR-544a
hsa_circRNA_059665	circRNA	NM_016371	HSD17B7	protein_coding	hsa-miR-6764-3p,hsa-miR-6824-3p,hsa-miR-6791-3p,hsa-miR-3652,hsa-miR-3663-5p,hsa-miR-504-3p,hsa-miR-6879-3p,hsa-miR-4430
hsa_circRNA_104156	circRNA	NM_002432	MNDA	protein_coding	hsa-miR-27b-3p,hsa-miR-27a-3p
hsa_circRNA_104156	circRNA	NM_004766	COPB2	protein_coding	hsa-miR-27b-3p,hsa-miR-128-3p,hsa-miR-216a-3p
hsa_circRNA_101015	circRNA	NM_018060	IARS2	protein_coding	hsa-miR-135b-5p,hsa-miR-135a-5p,hsa-miR-770-5p
hsa_circRNA_059665	circRNA	ENST00000604646	MTRNR2L11	protein_coding	hsa-miR-6764-3p,hsa-miR-6824-3p,hsa-miR-6793-3p,hsa-miR-3663-5p,hsa-miR-6879-3p,hsa-miR-640,hsa-miR-6802-3p,hsa-miR-4778-3p
hsa_circRNA_101015	circRNA	NM_017969	IWS1	protein_coding	hsa-miR-515-5p,hsa-miR-519e-5p
hsa_circRNA_059665	circRNA	NM_002631	PGD	protein_coding	hsa-miR-5193,hsa-miR-6829-3p,hsa-miR-6791-3p,hsa-miR-6780a-3p,hsa-miR-4717-3p,hsa-miR-3186-3p,hsa-miR-3663-5p,hsa-miR-8057,hsa-miR-516b-5p,hsa-miR-671-5p,hsa-miR-3156-3p,hsa-miR-4761-3p
hsa_circRNA_104156	circRNA	NM_014044	UNC50	protein_coding	hsa-miR-128-3p,hsa-miR-216a-3p
hsa_circRNA_104156	circRNA	NM_000905	NPY	protein_coding	hsa-miR-128-3p,hsa-miR-216a-3p
hsa_circRNA_101015	circRNA	NM_004255	COX5A	protein_coding	hsa-miR-135b-5p,hsa-miR-135a-5p
hsa_circRNA_101015	circRNA	NM_175882	SPPL2C	protein_coding	hsa-miR-135b-5p,hsa-miR-135a-5p
hsa_circRNA_101015	circRNA	NM_003504	CDC45	protein_coding	hsa-miR-135b-5p,hsa-miR-135a-5p
hsa_circRNA_104156	circRNA	NM_006623	PHGDH	protein_coding	hsa-miR-27b-3p,hsa-miR-27a-3p,hsa-miR-128-3p,hsa-miR-216a-3p
hsa_circRNA_101015	circRNA	NM_152489	UBE2U	protein_coding	hsa-miR-515-5p,hsa-miR-519e-5p
hsa_circRNA_059665	circRNA	NM_024068	NABP2	protein_coding	hsa-miR-6829-3p,hsa-miR-6791-3p,hsa-miR-197-3p,hsa-miR-1281,hsa-miR-3652,hsa-miR-3663-5p,hsa-miR-504-3p,hsa-miR-122-5p,hsa-miR-181a-2-3p,hsa-miR-4430,hsa-miR-602
hsa_circRNA_104156	circRNA	NM_000316	PTH1R	protein_coding	hsa-miR-133a-3p,hsa-miR-133b
hsa_circRNA_101015	circRNA	NM_018139	DNAAF2	protein_coding	hsa-miR-515-5p,hsa-miR-508-5p,hsa-miR-519e-5p
hsa_circRNA_101015	circRNA	UC002SJG.3	ALMS1	protein_coding	hsa-miR-135b-5p,hsa-miR-135a-5p
hsa_circRNA_059665	circRNA	NM_001190708	MTRNR2L10	protein_coding	hsa-miR-6764-3p,hsa-miR-6824-3p,hsa-miR-6793-3p,hsa-miR-3663-5p,hsa-miR-6879-3p,hsa-miR-640,hsa-miR-6802-3p
hsa_circRNA_101015	circRNA	NM_145252	ZG16B	protein_coding	hsa-miR-770-5p,hsa-miR-508-5p
hsa_circRNA_104156	circRNA	NM_002306	LGALS3	protein_coding	hsa-miR-27b-3p,hsa-miR-27a-3p,hsa-miR-128-3p,hsa-miR-216a-3p
hsa_circRNA_059665	circRNA	NM_030812	ACTL8	protein_coding	hsa-miR-6791-3p,hsa-miR-620,hsa-miR-1270,hsa-miR-504-3p,hsa-miR-8057,hsa-miR-6802-3p,hsa-miR-3189-3p,hsa-miR-3156-3p,hsa-miR-4761-3p
hsa_circRNA_101015	circRNA	NM_182542	ERICH6B	protein_coding	hsa-miR-515-5p,hsa-miR-519e-5p
hsa_circRNA_059665	circRNA	NM_016360	TACO1	protein_coding	hsa-miR-6829-3p,hsa-miR-6791-3p,hsa-miR-874-5p,hsa-miR-8057,hsa-miR-3189-3p,hsa-miR-6774-5p,hsa-miR-635
hsa_circRNA_059665	circRNA	ENST00000370287	CSAG1	protein_coding	hsa-miR-6764-3p,hsa-miR-6824-3p,hsa-miR-424-3p,hsa-miR-3652,hsa-miR-516b-5p,hsa-miR-4430,hsa-miR-6842-3p
hsa_circRNA_104156	circRNA	NM_021103	TMSB10	protein_coding	hsa-miR-27b-3p,hsa-miR-27a-3p,hsa-miR-128-3p,hsa-miR-216a-3p
hsa_circRNA_101015	circRNA	NM_001170791	RMDN2	protein_coding	hsa-miR-135b-5p,hsa-miR-135a-5p,hsa-miR-544a,hsa-miR-515-5p,hsa-miR-519e-5p
hsa_circRNA_104156	circRNA	NM_024581	FAM184A	protein_coding	hsa-miR-27b-3p,hsa-miR-27a-3p,hsa-miR-128-3p,hsa-miR-216a-3p
hsa_circRNA_104156	circRNA	NM_001080451	SERPINA11	protein_coding	hsa-miR-133a-3p,hsa-miR-133b
hsa_circRNA_101015	circRNA	NM_001128326	BSPH1	protein_coding	hsa-miR-135b-5p,hsa-miR-135a-5p
hsa_circRNA_101015	circRNA	NM_001001	RPL36AL	protein_coding	hsa-miR-135b-5p,hsa-miR-135a-5p
hsa_circRNA_059665	circRNA	NM_001763	CD1A	protein_coding	hsa-miR-6895-3p,hsa-miR-620,hsa-miR-3663-5p,hsa-miR-1270,hsa-miR-640,hsa-miR-516b-5p,hsa-miR-6802-3p,hsa-miR-3189-3p,hsa-miR-3156-3p,hsa-miR-6774-5p,hsa-miR-635
hsa_circRNA_059665	circRNA	NM_007278	GABARAP	protein_coding	hsa-miR-3606-5p,hsa-miR-6829-3p,hsa-miR-6791-3p,hsa-miR-3652,hsa-miR-6750-5p,hsa-miR-6822-5p,hsa-miR-3189-3p,hsa-miR-4430,hsa-miR-6774-5p,hsa-miR-635
hsa_circRNA_101015	circRNA	NM_003814	ADAM20	protein_coding	hsa-miR-135b-5p,hsa-miR-135a-5p
hsa_circRNA_059665	circRNA	ENST00000432920	RP4-559A3.7	protein_coding	hsa-miR-6829-3p,hsa-miR-6791-3p,hsa-miR-3652,hsa-miR-874-5p,hsa-miR-3065-3p,hsa-miR-671-5p,hsa-miR-4430,hsa-miR-6842-3p
hsa_circRNA_101015	circRNA	NM_004284	CHD1L	protein_coding	hsa-miR-330-5p,hsa-miR-326
hsa_circRNA_104156	circRNA	NM_001613	ACTA2	protein_coding	hsa-miR-27b-3p,hsa-miR-27a-3p
hsa_circRNA_059665	circRNA	NM_001562	IL18	protein_coding	hsa-miR-6764-3p,hsa-miR-6824-3p,hsa-miR-512-5p,hsa-miR-197-3p,hsa-miR-3663-5p,hsa-miR-504-3p,hsa-miR-4761-3p
hsa_circRNA_101015	circRNA	UC010OBE.1	C1orf158	protein_coding	hsa-miR-135b-5p,hsa-miR-135a-5p
hsa_circRNA_104156	circRNA	NM_006666	RUVBL2	protein_coding	hsa-miR-27b-3p,hsa-miR-27a-3p,hsa-miR-128-3p,hsa-miR-216a-3p
hsa_circRNA_104156	circRNA	NM_014886	NSA2	protein_coding	hsa-miR-27b-3p,hsa-miR-27a-3p,hsa-miR-128-3p
hsa_circRNA_059665	circRNA	ENST00000607453	RP11-156E8.1	protein_coding	hsa-miR-6764-3p,hsa-miR-6824-3p,hsa-miR-6755-3p,hsa-miR-494-5p,hsa-miR-8057,hsa-miR-6802-3p,hsa-miR-3189-3p,hsa-miR-323b-5p,hsa-miR-410-5p
hsa_circRNA_101015	circRNA	NM_032858	MAEL	protein_coding	hsa-miR-543,hsa-miR-515-5p,hsa-miR-223-3p,hsa-miR-519e-5p
hsa_circRNA_101015	circRNA	NM_001142308	MALRD1	protein_coding	hsa-miR-543,hsa-miR-544a
hsa_circRNA_104156	circRNA	NM_152709	STOX1	protein_coding	hsa-miR-27b-3p,hsa-miR-27a-3p
hsa_circRNA_059665	circRNA	NM_001002000	GMPR2	protein_coding	hsa-miR-3606-5p,hsa-miR-5193,hsa-miR-6829-3p,hsa-miR-6791-3p,hsa-miR-3189-3p,hsa-miR-6774-5p,hsa-miR-921,hsa-miR-635
hsa_circRNA_101015	circRNA	NM_080878	ITLN2	protein_coding	hsa-miR-515-5p,hsa-miR-519e-5p
hsa_circRNA_101015	circRNA	NM_138451	IQCD	protein_coding	hsa-miR-330-5p,hsa-miR-326
hsa_circRNA_104156	circRNA	NM_024296	CCDC28B	protein_coding	hsa-miR-27b-3p,hsa-miR-27a-3p
hsa_circRNA_059665	circRNA	NM_182505	C9orf85	protein_coding	hsa-miR-512-5p,hsa-miR-6829-3p,hsa-miR-6791-3p,hsa-miR-1281,hsa-miR-3652,hsa-miR-1270,hsa-miR-6879-3p,hsa-miR-640,hsa-miR-122-5p,hsa-miR-4430
hsa_circRNA_059665	circRNA	NM_015645	C1QTNF5	protein_coding	hsa-miR-6764-3p,hsa-miR-6824-3p,hsa-miR-6755-3p,hsa-miR-6780a-3p,hsa-miR-4693-3p,hsa-miR-494-5p,hsa-miR-874-5p,hsa-miR-3663-5p,hsa-miR-6774-5p,hsa-miR-635,hsa-miR-323b-5p,hsa-miR-410-5p
hsa_circRNA_104156	circRNA	ENST00000599630	C19orf10	protein_coding	hsa-miR-128-3p,hsa-miR-216a-3p
hsa_circRNA_104156	circRNA	NM_001195076	C19orf81	protein_coding	hsa-miR-27b-3p,hsa-miR-27a-3p
hsa_circRNA_104156	circRNA	NM_032343	CHCHD6	protein_coding	hsa-miR-133a-3p,hsa-miR-133b,hsa-miR-128-3p,hsa-miR-216a-3p
hsa_circRNA_059665	circRNA	NM_000730	CCKAR	protein_coding	hsa-miR-5193,hsa-miR-6829-3p,hsa-miR-6791-3p,hsa-miR-620,hsa-miR-874-5p,hsa-miR-1270,hsa-miR-3156-3p,hsa-miR-4778-3p
hsa_circRNA_059665	circRNA	ENST00000597959	CTD-3214H19.16	protein_coding	hsa-miR-5193,hsa-miR-6829-3p,hsa-miR-6791-3p,hsa-miR-1281,hsa-miR-671-5p,hsa-miR-3189-3p,hsa-miR-6774-5p,hsa-miR-635
hsa_circRNA_101015	circRNA	NM_148923	CYB5A	protein_coding	hsa-miR-135b-5p,hsa-miR-135a-5p,hsa-miR-103a-2-5p,hsa-miR-223-3p
hsa_circRNA_101015	circRNA	NM_030785	RSPH6A	protein_coding	hsa-miR-330-5p,hsa-miR-326
hsa_circRNA_104156	circRNA	NM_006810	PDIA5	protein_coding	hsa-miR-27b-3p,hsa-miR-27a-3p
hsa_circRNA_101015	circRNA	NM_014750	DLGAP5	protein_coding	hsa-miR-515-5p,hsa-miR-519e-5p
hsa_circRNA_104156	circRNA	NM_001866	COX7B	protein_coding	hsa-miR-128-3p,hsa-miR-216a-3p
hsa_circRNA_101015	circRNA	NM_001303419	TRIML2	protein_coding	hsa-miR-515-5p,hsa-miR-519e-5p
hsa_circRNA_059665	circRNA	NM_016437	TUBG2	protein_coding	hsa-miR-494-5p,hsa-miR-620,hsa-miR-3652,hsa-miR-1270,hsa-miR-4430,hsa-miR-4761-3p,hsa-miR-323b-5p,hsa-miR-410-5p
hsa_circRNA_101015	circRNA	ENST00000382086	RFPL3S	protein_coding	hsa-miR-135b-5p,hsa-miR-135a-5p,hsa-miR-103a-2-5p
hsa_circRNA_059665	circRNA	ENST00000481050	C1orf85	protein_coding	hsa-miR-6793-3p,hsa-miR-620,hsa-miR-1281,hsa-miR-3652,hsa-miR-1270,hsa-miR-671-5p,hsa-miR-4430
hsa_circRNA_059665	circRNA	NM_004646	NPHS1	protein_coding	hsa-miR-6764-3p,hsa-miR-6824-3p,hsa-miR-512-5p,hsa-miR-5193,hsa-miR-6829-3p,hsa-miR-6791-3p,hsa-miR-6780a-3p,hsa-miR-1281,hsa-miR-3652,hsa-miR-874-5p,hsa-miR-504-3p,hsa-miR-122-5p,hsa-miR-103a-2-5p,hsa-miR-1263,hsa-miR-4430
hsa_circRNA_104156	circRNA	ENST00000586573	AC006116.20	protein_coding	hsa-miR-27b-3p,hsa-miR-27a-3p
hsa_circRNA_104156	circRNA	NM_018147	FAIM	protein_coding	hsa-miR-27b-3p,hsa-miR-133a-3p,hsa-miR-133b
#
